# Supplementary material for: WGA-M001, a Mixture of Total Extracts of Tagetes erecta and Ocimum basilicum, Synergistically Alleviates Cartilage Destruction by Inhibiting ERK and NF-κB Signaling
Source: Int J Mol Sci. 2023 Dec 14;24(24):17459. doi: 10.3390/ijms242417459 (PMC10743532; doi:10.3390/ijms242417459)
Supplement: Supplementary file 1 [file ijms-24-17459-s001.zip]

Archive with 1 entries (1 files):
- ijms-2713314-supplementary.pdf
